# Supplementary material for: New frontiers in prostate cancer treatment from systemic therapy to targeted therapy
Source: EMBO Mol Med. 2025 Aug 4;17(9):2191–214. doi: 10.1038/s44321-025-00282-8 (PMC12423315; doi:10.1038/s44321-025-00282-8)
Supplement: Supplementary file 1 — Table EV1 [file 44321_2025_282_MOESM1_ESM.xlsx]

## Sheet: Cell surface targeting trials
Prostate cancer clinical trials targeting the cell surface
Target	Phase	Clinical Trial ID	Additional Information	Disease Setting
Antibody-drug conjugates (ADCs)
PSMA	1	NCT04662580	Combination with ARPI	mCRPC
TROP-2	2	NCT03725761	Patients progressed on ARPIs	mCRPC
B7H3	1/2	NCT05914116		Advanced solid tumors
B7H3	2	NCT02923180	neoadjuvant	localized intermediate and high-risk Pca
B7H4	1/2	NCT06863272	Combination with ARPI	mCSPC
KLK2	1	NCT04644770		mCSPC
HER3	2	NCT06172478		locally advanced or metastatic PCa
SSTR2	1	NCT06379217		NEPC
Bispecific T-cell Engagers (BiTEs)
PSMA	1/2	NCT05125016	Combination with anti-PD1	mCRPC
PSAM	1	NCT06095089	Combination with KLK2 ADC	mCRPC
STEAP1	1	NCT04221542	Combination with ARPI	mCRPC
B7-H3	1	NCT05585034	Combination with pembrolizumab	Advanced solid tumors
KLK2	1	NCT04898634		mCSPC
DLL3	1/2	NCT04471727		NEPC
