# Supplementary material for: New frontiers in prostate cancer treatment from systemic therapy to targeted therapy
Source: EMBO Mol Med. 2025 Aug 4;17(9):2191–214. doi: 10.1038/s44321-025-00282-8 (PMC12423315; doi:10.1038/s44321-025-00282-8)
Supplement: Supplementary file 2 — Table EV2 [file 44321_2025_282_MOESM2_ESM.xlsx]

## Sheet: Epigentic therapies in trials
Prostate cancer clinical trials targeting the epigenome
Target	Phase	Clinical Trial ID	Additional Information	Disease Setting
EZH2 inhibitor
EZH2	1	NCT03460977	In combination with ARPI	mCRPC
EZH1 and EZH2	2	NCT06632977	Dual EZH1 & EZH2 inhibitor	mCRPC
EZH2	3	NCT06551324	In combination with enzalutamide. Progressed on abiraterone	mCRPC
Histone demethylases
LSD1	1/2	NCT05268666	Dual inhibitor targeting LSD1 and HDAC6	Advanced solid tumors
Histone acetyltransferases (HAT) and histone deacetylase (HDACs)
KAT6	1	NCT04606446	-	Locally advanced or mCRPC
Bromodomain and extra-terminal domain (BET)
BET	2	NCT04986423	In combination with enzalutamide. Progressed on abiraterone	CSPC and CRPC
BET	2	NCT04471974	Combined with enzalutamide and pembrolizumab	mCRPC
BET	1	NCT05488548	Dual BET and CBP/p300 inhibitor. Progressed on ARPI or doxeraxel	CRPC
