# Supplementary material for: New frontiers in prostate cancer treatment from systemic therapy to targeted therapy
Source: EMBO Mol Med. 2025 Aug 4;17(9):2191–214. doi: 10.1038/s44321-025-00282-8 (PMC12423315; doi:10.1038/s44321-025-00282-8)
Supplement: Supplementary file 3 — Table EV3 [file 44321_2025_282_MOESM3_ESM.xlsx]

## Sheet: Metabolism drugs in trials
Prostate cancer clinical trials targeting the metabolome
Target	Phase	Clinical Trial ID	Additional Information	Disease Setting
Lipid Metabolism
Fatty acid synthase	2	NCT04337580	Combined with Cabazitaxel	CRPC
Fatty acid synthase	1	NCT05743621	Combined with enzalutamide	mCRPC
Cholesterol and triglyceride synthesis	3	NCT04026230	Combined with ADT	PCa
Amino acids
PEGylated Arginine Deiminase	1/2	NCT06085729	Combined with Carboplatin and Cabazitaxel	Aggressive Variant Prostate Cancers
